# Supplementary material for: Experimental Liver Cirrhosis Inhibits Restenosis after Balloon Angioplasty
Source: Int J Mol Sci. 2023 Jul 12;24(14):11351. doi: 10.3390/ijms241411351 (PMC10379020; doi:10.3390/ijms241411351)
Supplement: Supplementary file 1 [file ijms-24-11351-s001.zip]

Archive with 1 entries (1 files):
- ijms-2486125-supplementary.pdf
